# Supplementary material for: Impact of Baseline Anemia in Patients Undergoing Transcatheter Aortic Valve Replacement: A Prognostic Systematic Review and Meta-Analysis
Source: J Clin Med. 2023 Sep 18;12(18):6025. doi: 10.3390/jcm12186025 (PMC10531747; doi:10.3390/jcm12186025)
Supplement: Supplementary file 1 [file jcm-12-06025-s001.zip]

Archive with 1 entries (1 files):
- jcm-2584413-supplementary.pdf
